# Supplementary material for: De novo transcriptome assembly and its annotation for the black ant Formica fusca at the larval stage
Source: Sci Data. 2018 Dec 18;5:180282. doi: 10.1038/sdata.2018.282 (PMC6298252; doi:10.1038/sdata.2018.282)
Supplement: Supplementary file 1 [file sdata2018282-isa1.zip]

Archive with 3 entries (3 files):
- i_Investigation.txt
- s_Morandin339A_study.txt
- a_Morandin339A_assay.txt
