# Supplementary material for: De novo transcriptome assembly and its annotation for the black ant Formica fusca at the larval stage
Source: Sci Data. 2018 Dec 18;5:180282. doi: 10.1038/sdata.2018.282 (PMC6298252; doi:10.1038/sdata.2018.282)
Supplement: Supplementary file 1 [file sdata2018282-isa1.zip › i_Investigation.txt]

# Investigation File generated for Scientific Data with Investigation File Authoring Tool version 0.1.0 on 01/11/2018 - This metadata file is CC0
ONTOLOGY SOURCE REFERENCE
Term Source Name	NCBITaxon	EFO	OBI	ERO	XCO	FBbi	VO
Term Source File	http://data.bioontology.org/ontologies/NCBITAXON	http://data.bioontology.org/ontologies/EFO	http://data.bioontology.org/ontologies/OBI	http://data.bioontology.org/ontologies/ERO	http://data.bioontology.org/ontologies/XCO	http://data.bioontology.org/ontologies/FBbi	http://data.bioontology.org/ontologies/VO
Term Source Version	2016AB	2.101	2014-08-18	2013-08-02	4.18		Vision Release; 1.0.788
Term Source Description	National Center for Biotechnology Information (NCBI) Organismal Classification	Experimental Factor Ontology	Ontology for Biomedical Investigations	Eagle-I Research Resource Ontology	Experimental Conditions Ontology	Biological Imaging Methods Ontology	Vaccine Ontology
INVESTIGATION
Investigation Identifier
Investigation Title
Investigation Description
Investigation Submission Date
Investigation Public Release Date
INVESTIGATION PUBLICATIONS
Investigation PubMed ID
Investigation Publication DOI
Investigation Publication Author List
Investigation Publication Title
Investigation Publication Status
Investigation Publication Status Term Accession Number
Investigation Publication Status Term Source REF
INVESTIGATION CONTACTS
Investigation Person Last Name
Investigation Person Mid Initials
Investigation Person First Name
Investigation Person Address
Investigation Person Phone
Investigation Person Fax
Investigation Person Email
Investigation Person Affiliation
Investigation Person Roles
Investigation Person Roles Term Accession Number
Investigation Person Roles Term Source REF
STUDY
Study Identifier	10.1038/sdata.2018.282
Study Title	De novo transcriptome assembly and its annotation for the black ant Formica fusca at the larval stage
Study Submission Date	24/07/2018
Study Public Release Date	18/12/2018
Study Description	http://www.nature.com/articles/sdata2018282#abstract
Study File Name	s_Morandin339A_study.txt
Comment[Subject Keywords]	//;//;//;///;//
Comment[Manuscript Licence]	CC BY-4.0
Comment[Experimental Metadata Licence]	CC0
Comment[Supplementary Information File Name]		Supplementary Figures
Comment[Supplementary Information File Type]	x-zip-compressed	pdf
Comment[Supplementary Information File URL]	http://www.nature.com/articles/sdata2018282#supplementary-information	http://www.nature.com/articles/sdata2018282#supplementary-information
Comment[Data Repository]	DNA DataBank of Japan;figshare
Comment[Data Record Accession]	DRP004341;doi:10.6084/m9.figshare.c.4172408
Comment[Data Record URI]	http://ddbj.nig.ac.jp/DRASearch/query?keyword=DRP004341;https://doi.org/10.6084/m9.figshare.c.4172408
STUDY DESIGN DESCRIPTORS
Study Design Type	stimulus or stress design	organism development design	transcription profiling by high throughput sequencing design	factorial design	sequence assembly objective
Study Design Type Term Accession Number	http://www.ebi.ac.uk/efo/EFO_0001762	OBI:0001328	OBI:0001239	OBI:0500014	ERO:0100054
Study Design Type Term Source REF	EFO	OBI	OBI	OBI	ERO
STUDY PUBLICATIONS
Study PubMed ID
Study Publication DOI
Study Publication Author List
Study Publication Title
Study Publication Status
Study Publication Status Term Accession Number
Study Publication Status Term Source REF
STUDY FACTORS
Study Factor Name	experimental condition
Study Factor Type	experimental condition
Study Factor Type Term Accession Number	XCO:0000000
Study Factor Type Term Source REF	XCO
STUDY ASSAYS
Study Assay Measurement Type	transcription profiling assay
Study Assay Measurement Type Term Accession Number	OBI:0000424
Study Assay Measurement Type Term Source REF	ERO
Study Assay Technology Type	RNA sequencing
Study Assay Technology Type Term Accession Number	ERO:0001658
Study Assay Technology Type Term Source REF	ERO
Study Assay Technology Platform	instrument; manufacturer
Study Assay File Name	a_Morandin339A_assay.txt
STUDY PROTOCOLS
Study Protocol Name	Experimental design	RNA extractions and library construction	Transcriptome assembly	Transcriptome annotation and gene ontology
Study Protocol Type	sample preparation method	transcription profiling assay	sequence assembly process	sequence annotation
Study Protocol Type Term Accession Number	FBbi:00000001	OBI:0000424	OBI:0001872	OBI:0001944
Study Protocol Type Term Source REF	FBbi	ERO	VO	OBI
Study Protocol Description				
Study Protocol URI	""	""	""	""
Study Protocol Version				
Study Protocol Parameters Name	""	instrument; manufacturer	""	""
Study Protocol Parameters Name Term Accession Number	""	""	""	""
Study Protocol Parameters Name Term Source REF	""	""	""	""
Study Protocol Components Name	""	""	""	""
Study Protocol Components Type	""	""	""	""
Study Protocol Components Type Term Accession Number	""	""	""	""
Study Protocol Components Type Term Source REF	""	""	""	""
STUDY CONTACTS
Study Person Last Name	Morandin	Pulliainen	Bos	Schultner
Study Person First Name	Claire	Unni	Nick	Eva
Study Person Mid Initials				
Study Person Email	claire.morandin@helsinki.fi	""	""	""
Study Person Phone				
Study Person Fax				
Study Person Address				
Study Person Affiliation	Organismal and Evolutionary Biology Research Programme, Faculty of Biological and Environmental Sciences, University of Helsinki, Helsinki, Finland	Organismal and Evolutionary Biology Research Programme, Faculty of Biological and Environmental Sciences, University of Helsinki, Helsinki, Finland	Organismal and Evolutionary Biology Research Programme, Faculty of Biological and Environmental Sciences, University of Helsinki, Helsinki, Finland	Institut für Zoologie, Universität Regensburg, Regensburg, Germany
Study Person Roles				
Study Person Roles Term Accession Number				
Study Person Roles Term Source REF				
Comment[Study Person ORCID]				
Comment[Funder]				
Comment[FundRef ID]				
Comment[Funder Term Source REF]				
Comment[Grant Identifier]				
