# Supplementary material for: De novo transcriptome assembly and its annotation for the black ant Formica fusca at the larval stage
Source: Sci Data. 2018 Dec 18;5:180282. doi: 10.1038/sdata.2018.282 (PMC6298252; doi:10.1038/sdata.2018.282)
Supplement: Supplementary file 1 [file sdata2018282-isa1.zip › s_Morandin339A_study.txt]

Source Name	Characteristics[organism]	Term Source REF	Term Accession Number	Protocol REF	Sample Name	Factor Value[experimental condition]
whole colonies of F fusca ants from a known population on the Hanko peninsula in southwestern Finland	Formica fusca	NCBITaxon	NCBITaxon:72779	Experimental design	UP1	Social isolation
whole colonies of F fusca ants from a known population on the Hanko peninsula in southwestern Finland	Formica fusca	NCBITaxon	NCBITaxon:72779	Experimental design	UP2	Canibal
whole colonies of F fusca ants from a known population on the Hanko peninsula in southwestern Finland	Formica fusca	NCBITaxon	NCBITaxon:72779	Experimental design	UP3	Social isolation
whole colonies of F fusca ants from a known population on the Hanko peninsula in southwestern Finland	Formica fusca	NCBITaxon	NCBITaxon:72779	Experimental design	UP4	Social isolation
whole colonies of F fusca ants from a known population on the Hanko peninsula in southwestern Finland	Formica fusca	NCBITaxon	NCBITaxon:72779	Experimental design	UP5	Canibal
whole colonies of F fusca ants from a known population on the Hanko peninsula in southwestern Finland	Formica fusca	NCBITaxon	NCBITaxon:72779	Experimental design	UP6	Non-canibal
whole colonies of F fusca ants from a known population on the Hanko peninsula in southwestern Finland	Formica fusca	NCBITaxon	NCBITaxon:72779	Experimental design	UP7	Semi-natural
whole colonies of F fusca ants from a known population on the Hanko peninsula in southwestern Finland	Formica fusca	NCBITaxon	NCBITaxon:72779	Experimental design	UP8	Non-canibal
whole colonies of F fusca ants from a known population on the Hanko peninsula in southwestern Finland	Formica fusca	NCBITaxon	NCBITaxon:72779	Experimental design	UP9	Non-canibal
whole colonies of F fusca ants from a known population on the Hanko peninsula in southwestern Finland	Formica fusca	NCBITaxon	NCBITaxon:72779	Experimental design	UP10	Canibal
whole colonies of F fusca ants from a known population on the Hanko peninsula in southwestern Finland	Formica fusca	NCBITaxon	NCBITaxon:72779	Experimental design	UP11	Social isolation
whole colonies of F fusca ants from a known population on the Hanko peninsula in southwestern Finland	Formica fusca	NCBITaxon	NCBITaxon:72779	Experimental design	UP12	Semi-natural
whole colonies of F fusca ants from a known population on the Hanko peninsula in southwestern Finland	Formica fusca	NCBITaxon	NCBITaxon:72779	Experimental design	UP13	Non-canibal
whole colonies of F fusca ants from a known population on the Hanko peninsula in southwestern Finland	Formica fusca	NCBITaxon	NCBITaxon:72779	Experimental design	UP14	Canibal
whole colonies of F fusca ants from a known population on the Hanko peninsula in southwestern Finland	Formica fusca	NCBITaxon	NCBITaxon:72779	Experimental design	UP15	Social isolation
whole colonies of F fusca ants from a known population on the Hanko peninsula in southwestern Finland	Formica fusca	NCBITaxon	NCBITaxon:72779	Experimental design	UP16	Semi-natural
whole colonies of F fusca ants from a known population on the Hanko peninsula in southwestern Finland	Formica fusca	NCBITaxon	NCBITaxon:72779	Experimental design	UP17	Semi-natural
whole colonies of F fusca ants from a known population on the Hanko peninsula in southwestern Finland	Formica fusca	NCBITaxon	NCBITaxon:72779	Experimental design	UP18	Non-canibal
whole colonies of F fusca ants from a known population on the Hanko peninsula in southwestern Finland	Formica fusca	NCBITaxon	NCBITaxon:72779	Experimental design	UP19	Canibal
whole colonies of F fusca ants from a known population on the Hanko peninsula in southwestern Finland	Formica fusca	NCBITaxon	NCBITaxon:72779	Experimental design	UP20	Social isolation
whole colonies of F fusca ants from a known population on the Hanko peninsula in southwestern Finland	Formica fusca	NCBITaxon	NCBITaxon:72779	Experimental design	UP21	Semi-natural social
whole colonies of F fusca ants from a known population on the Hanko peninsula in southwestern Finland	Formica fusca	NCBITaxon	NCBITaxon:72779	Experimental design	UP22	Semi-natural
whole colonies of F fusca ants from a known population on the Hanko peninsula in southwestern Finland	Formica fusca	NCBITaxon	NCBITaxon:72779	Experimental design	UP23	Canibal
whole colonies of F fusca ants from a known population on the Hanko peninsula in southwestern Finland	Formica fusca	NCBITaxon	NCBITaxon:72779	Experimental design	UP24	Non-canibal
