# Supplementary material for: De novo transcriptome assembly and its annotation for the black ant Formica fusca at the larval stage
Source: Sci Data. 2018 Dec 18;5:180282. doi: 10.1038/sdata.2018.282 (PMC6298252; doi:10.1038/sdata.2018.282)
Supplement: Supplementary file 1 [file sdata2018282-isa1.zip › a_Morandin339A_assay.txt]

Sample Name	Protocol REF	Parameter Value[instrument]	Parameter Value[manufacturer]	Assay Name	Raw Data File	Comment[Data Repository]	Comment[Data Record Accession]	Comment[Data Record URI]	Protocol REF	Derived Data File	Comment[Data Repository]	Comment[Data Record Accession]	Comment[Data Record URI]	Protocol REF	Derived Data File	Comment[Data Repository]	Comment[Data Record Accession]	Comment[Data Record URI]
UP1	RNA extractions and library construction	HiSeq 2500	Illumina	RNA seq for UP1	DRX133222	DNA DataBank of Japan	DRP004341	http://ddbj.nig.ac.jp/DRASearch/query?keyword=DRP004341	Transcriptome assembly	Transcriptome assembly	figshare	doi:10.6084/m9.figshare.c.4172408	https://doi.org/10.6084/m9.figshare.c.4172408	Transcriptome annotation and gene ontology	Annotation dataset	figshare	doi:10.6084/m9.figshare.c.4172408	https://doi.org/10.6084/m9.figshare.c.4172408
UP2	RNA extractions and library construction	HiSeq 2500	Illumina	RNA seq for UP2	DRX133223	DNA DataBank of Japan	DRP004341	http://ddbj.nig.ac.jp/DRASearch/query?keyword=DRP004341	Transcriptome assembly	Transcriptome assembly	figshare	doi:10.6084/m9.figshare.c.4172408	https://doi.org/10.6084/m9.figshare.c.4172408	Transcriptome annotation and gene ontology	Annotation dataset	figshare	doi:10.6084/m9.figshare.c.4172408	https://doi.org/10.6084/m9.figshare.c.4172408
UP3	RNA extractions and library construction	HiSeq 2500	Illumina	RNA seq for UP3	DRX133224	DNA DataBank of Japan	DRP004341	http://ddbj.nig.ac.jp/DRASearch/query?keyword=DRP004341	Transcriptome assembly	Transcriptome assembly	figshare	doi:10.6084/m9.figshare.c.4172408	https://doi.org/10.6084/m9.figshare.c.4172408	Transcriptome annotation and gene ontology	Annotation dataset	figshare	doi:10.6084/m9.figshare.c.4172408	https://doi.org/10.6084/m9.figshare.c.4172408
UP4	RNA extractions and library construction	HiSeq 2500	Illumina	RNA seq for UP4	DRX133225	DNA DataBank of Japan	DRP004341	http://ddbj.nig.ac.jp/DRASearch/query?keyword=DRP004341	Transcriptome assembly	Transcriptome assembly	figshare	doi:10.6084/m9.figshare.c.4172408	https://doi.org/10.6084/m9.figshare.c.4172408	Transcriptome annotation and gene ontology	Annotation dataset	figshare	doi:10.6084/m9.figshare.c.4172408	https://doi.org/10.6084/m9.figshare.c.4172408
UP5	RNA extractions and library construction	HiSeq 2500	Illumina	RNA seq for UP5	DRX133226	DNA DataBank of Japan	DRP004341	http://ddbj.nig.ac.jp/DRASearch/query?keyword=DRP004341	Transcriptome assembly	Transcriptome assembly	figshare	doi:10.6084/m9.figshare.c.4172408	https://doi.org/10.6084/m9.figshare.c.4172408	Transcriptome annotation and gene ontology	Annotation dataset	figshare	doi:10.6084/m9.figshare.c.4172408	https://doi.org/10.6084/m9.figshare.c.4172408
UP6	RNA extractions and library construction	HiSeq 2500	Illumina	RNA seq for UP6	DRX133227	DNA DataBank of Japan	DRP004341	http://ddbj.nig.ac.jp/DRASearch/query?keyword=DRP004341	Transcriptome assembly	Transcriptome assembly	figshare	doi:10.6084/m9.figshare.c.4172408	https://doi.org/10.6084/m9.figshare.c.4172408	Transcriptome annotation and gene ontology	Annotation dataset	figshare	doi:10.6084/m9.figshare.c.4172408	https://doi.org/10.6084/m9.figshare.c.4172408
UP7	RNA extractions and library construction	HiSeq 2500	Illumina	RNA seq for UP7	DRX133228	DNA DataBank of Japan	DRP004341	http://ddbj.nig.ac.jp/DRASearch/query?keyword=DRP004341	Transcriptome assembly	Transcriptome assembly	figshare	doi:10.6084/m9.figshare.c.4172408	https://doi.org/10.6084/m9.figshare.c.4172408	Transcriptome annotation and gene ontology	Annotation dataset	figshare	doi:10.6084/m9.figshare.c.4172408	https://doi.org/10.6084/m9.figshare.c.4172408
UP8	RNA extractions and library construction	HiSeq 2500	Illumina	RNA seq for UP8	DRX133229	DNA DataBank of Japan	DRP004341	http://ddbj.nig.ac.jp/DRASearch/query?keyword=DRP004341	Transcriptome assembly	Transcriptome assembly	figshare	doi:10.6084/m9.figshare.c.4172408	https://doi.org/10.6084/m9.figshare.c.4172408	Transcriptome annotation and gene ontology	Annotation dataset	figshare	doi:10.6084/m9.figshare.c.4172408	https://doi.org/10.6084/m9.figshare.c.4172408
UP9	RNA extractions and library construction	HiSeq 2500	Illumina	RNA seq for UP9	DRX133230	DNA DataBank of Japan	DRP004341	http://ddbj.nig.ac.jp/DRASearch/query?keyword=DRP004341	Transcriptome assembly	Transcriptome assembly	figshare	doi:10.6084/m9.figshare.c.4172408	https://doi.org/10.6084/m9.figshare.c.4172408	Transcriptome annotation and gene ontology	Annotation dataset	figshare	doi:10.6084/m9.figshare.c.4172408	https://doi.org/10.6084/m9.figshare.c.4172408
UP10	RNA extractions and library construction	HiSeq 2500	Illumina	RNA seq for UP10	DRX133231	DNA DataBank of Japan	DRP004341	http://ddbj.nig.ac.jp/DRASearch/query?keyword=DRP004341	Transcriptome assembly	Transcriptome assembly	figshare	doi:10.6084/m9.figshare.c.4172408	https://doi.org/10.6084/m9.figshare.c.4172408	Transcriptome annotation and gene ontology	Annotation dataset	figshare	doi:10.6084/m9.figshare.c.4172408	https://doi.org/10.6084/m9.figshare.c.4172408
UP11	RNA extractions and library construction	HiSeq 2500	Illumina	RNA seq for UP11	DRX133232	DNA DataBank of Japan	DRP004341	http://ddbj.nig.ac.jp/DRASearch/query?keyword=DRP004341	Transcriptome assembly	Transcriptome assembly	figshare	doi:10.6084/m9.figshare.c.4172408	https://doi.org/10.6084/m9.figshare.c.4172408	Transcriptome annotation and gene ontology	Annotation dataset	figshare	doi:10.6084/m9.figshare.c.4172408	https://doi.org/10.6084/m9.figshare.c.4172408
UP12	RNA extractions and library construction	HiSeq 2500	Illumina	RNA seq for UP12	DRX133233	DNA DataBank of Japan	DRP004341	http://ddbj.nig.ac.jp/DRASearch/query?keyword=DRP004341	Transcriptome assembly	Transcriptome assembly	figshare	doi:10.6084/m9.figshare.c.4172408	https://doi.org/10.6084/m9.figshare.c.4172408	Transcriptome annotation and gene ontology	Annotation dataset	figshare	doi:10.6084/m9.figshare.c.4172408	https://doi.org/10.6084/m9.figshare.c.4172408
UP13	RNA extractions and library construction	HiSeq 2500	Illumina	RNA seq for UP13	DRX133234	DNA DataBank of Japan	DRP004341	http://ddbj.nig.ac.jp/DRASearch/query?keyword=DRP004341	Transcriptome assembly	Transcriptome assembly	figshare	doi:10.6084/m9.figshare.c.4172408	https://doi.org/10.6084/m9.figshare.c.4172408	Transcriptome annotation and gene ontology	Annotation dataset	figshare	doi:10.6084/m9.figshare.c.4172408	https://doi.org/10.6084/m9.figshare.c.4172408
UP14	RNA extractions and library construction	HiSeq 2500	Illumina	RNA seq for UP14	DRX133235	DNA DataBank of Japan	DRP004341	http://ddbj.nig.ac.jp/DRASearch/query?keyword=DRP004341	Transcriptome assembly	Transcriptome assembly	figshare	doi:10.6084/m9.figshare.c.4172408	https://doi.org/10.6084/m9.figshare.c.4172408	Transcriptome annotation and gene ontology	Annotation dataset	figshare	doi:10.6084/m9.figshare.c.4172408	https://doi.org/10.6084/m9.figshare.c.4172408
UP15	RNA extractions and library construction	HiSeq 2500	Illumina	RNA seq for UP15	DRX133236	DNA DataBank of Japan	DRP004341	http://ddbj.nig.ac.jp/DRASearch/query?keyword=DRP004341	Transcriptome assembly	Transcriptome assembly	figshare	doi:10.6084/m9.figshare.c.4172408	https://doi.org/10.6084/m9.figshare.c.4172408	Transcriptome annotation and gene ontology	Annotation dataset	figshare	doi:10.6084/m9.figshare.c.4172408	https://doi.org/10.6084/m9.figshare.c.4172408
UP16	RNA extractions and library construction	HiSeq 2500	Illumina	RNA seq for UP16	DRX133237	DNA DataBank of Japan	DRP004341	http://ddbj.nig.ac.jp/DRASearch/query?keyword=DRP004341	Transcriptome assembly	Transcriptome assembly	figshare	doi:10.6084/m9.figshare.c.4172408	https://doi.org/10.6084/m9.figshare.c.4172408	Transcriptome annotation and gene ontology	Annotation dataset	figshare	doi:10.6084/m9.figshare.c.4172408	https://doi.org/10.6084/m9.figshare.c.4172408
UP17	RNA extractions and library construction	HiSeq 2500	Illumina	RNA seq for UP17	DRX133238	DNA DataBank of Japan	DRP004341	http://ddbj.nig.ac.jp/DRASearch/query?keyword=DRP004341	Transcriptome assembly	Transcriptome assembly	figshare	doi:10.6084/m9.figshare.c.4172408	https://doi.org/10.6084/m9.figshare.c.4172408	Transcriptome annotation and gene ontology	Annotation dataset	figshare	doi:10.6084/m9.figshare.c.4172408	https://doi.org/10.6084/m9.figshare.c.4172408
UP18	RNA extractions and library construction	HiSeq 2500	Illumina	RNA seq for UP18	DRX133239	DNA DataBank of Japan	DRP004341	http://ddbj.nig.ac.jp/DRASearch/query?keyword=DRP004341	Transcriptome assembly	Transcriptome assembly	figshare	doi:10.6084/m9.figshare.c.4172408	https://doi.org/10.6084/m9.figshare.c.4172408	Transcriptome annotation and gene ontology	Annotation dataset	figshare	doi:10.6084/m9.figshare.c.4172408	https://doi.org/10.6084/m9.figshare.c.4172408
UP19	RNA extractions and library construction	HiSeq 2500	Illumina	RNA seq for UP19	DRX133240	DNA DataBank of Japan	DRP004341	http://ddbj.nig.ac.jp/DRASearch/query?keyword=DRP004341	Transcriptome assembly	Transcriptome assembly	figshare	doi:10.6084/m9.figshare.c.4172408	https://doi.org/10.6084/m9.figshare.c.4172408	Transcriptome annotation and gene ontology	Annotation dataset	figshare	doi:10.6084/m9.figshare.c.4172408	https://doi.org/10.6084/m9.figshare.c.4172408
UP20	RNA extractions and library construction	HiSeq 2500	Illumina	RNA seq for UP20	DRX133241	DNA DataBank of Japan	DRP004341	http://ddbj.nig.ac.jp/DRASearch/query?keyword=DRP004341	Transcriptome assembly	Transcriptome assembly	figshare	doi:10.6084/m9.figshare.c.4172408	https://doi.org/10.6084/m9.figshare.c.4172408	Transcriptome annotation and gene ontology	Annotation dataset	figshare	doi:10.6084/m9.figshare.c.4172408	https://doi.org/10.6084/m9.figshare.c.4172408
UP21	RNA extractions and library construction	HiSeq 2500	Illumina	RNA seq for UP21	DRX133242	DNA DataBank of Japan	DRP004341	http://ddbj.nig.ac.jp/DRASearch/query?keyword=DRP004341	Transcriptome assembly	Transcriptome assembly	figshare	doi:10.6084/m9.figshare.c.4172408	https://doi.org/10.6084/m9.figshare.c.4172408	Transcriptome annotation and gene ontology	Annotation dataset	figshare	doi:10.6084/m9.figshare.c.4172408	https://doi.org/10.6084/m9.figshare.c.4172408
UP22	RNA extractions and library construction	HiSeq 2500	Illumina	RNA seq for UP22	DRX133243	DNA DataBank of Japan	DRP004341	http://ddbj.nig.ac.jp/DRASearch/query?keyword=DRP004341	Transcriptome assembly	Transcriptome assembly	figshare	doi:10.6084/m9.figshare.c.4172408	https://doi.org/10.6084/m9.figshare.c.4172408	Transcriptome annotation and gene ontology	Annotation dataset	figshare	doi:10.6084/m9.figshare.c.4172408	https://doi.org/10.6084/m9.figshare.c.4172408
UP23	RNA extractions and library construction	HiSeq 2500	Illumina	RNA seq for UP23	DRX133244	DNA DataBank of Japan	DRP004341	http://ddbj.nig.ac.jp/DRASearch/query?keyword=DRP004341	Transcriptome assembly	Transcriptome assembly	figshare	doi:10.6084/m9.figshare.c.4172408	https://doi.org/10.6084/m9.figshare.c.4172408	Transcriptome annotation and gene ontology	Annotation dataset	figshare	doi:10.6084/m9.figshare.c.4172408	https://doi.org/10.6084/m9.figshare.c.4172408
UP24	RNA extractions and library construction	HiSeq 2500	Illumina	RNA seq for UP24	DRX133245	DNA DataBank of Japan	DRP004341	http://ddbj.nig.ac.jp/DRASearch/query?keyword=DRP004341	Transcriptome assembly	Transcriptome assembly	figshare	doi:10.6084/m9.figshare.c.4172408	https://doi.org/10.6084/m9.figshare.c.4172408	Transcriptome annotation and gene ontology	Annotation dataset	figshare	doi:10.6084/m9.figshare.c.4172408	https://doi.org/10.6084/m9.figshare.c.4172408
